# Supplementary material for: SYVN1-mediated ubiquitylation directs localization of MCT4 in the plasma membrane to promote the progression of lung adenocarcinoma
Source: Cell Death Dis. 2023 Oct 10;14(10):666. doi: 10.1038/s41419-023-06208-x (PMC10564934; doi:10.1038/s41419-023-06208-x)
Supplement: Supplementary file 2 — Supplementary Table 1 [file 41419_2023_6208_MOESM2_ESM.xlsx]

## Sheet: Supplementary Table 1. Score of
Supplementary Table 1. Score of scramble and shSYVN1 groups in the PLS-DA.
	p1	p2	group
C1_1	4.88107	1.56934	scramble
C1_2	3.14195	1.24107	scramble
C1_3	2.4568	2.32818	scramble
C2_1	-4.70855	3.42788	scramble
C2_2	-4.37486	2.25799	scramble
C2_3	-0.570142	2.35402	scramble
C3_1	4.4097	1.92362	scramble
C3_2	4.19498	1.13799	scramble
C3_3	2.33968	3.51848	scramble
C4_1	-1.11558	1.60007	scramble
C4_2	6.29603	1.44614	scramble
C4_3	0.964173	1.22238	scramble
C5_1	4.06841	1.1506	scramble
C5_2	8.43136	-0.197666	scramble
C5_3	9.53597	-0.387565	scramble
C6_1	2.83812	0.3751	scramble
C6_2	4.21607	-0.26686	scramble
C6_3	7.47616	-1.24049	scramble
C7_1	11.275	0.146882	scramble
C7_2	8.37488	0.536574	scramble
C7_3	7.22721	0.733166	scramble
C8_1	-2.20981	2.17702	scramble
C8_2	-2.84258	2.8238	scramble
C8_3	-1.86851	2.29693	scramble
C9_1	3.74866	0.0967849	scramble
C9_2	3.09489	1.10073	scramble
C9_3	12.9795	-0.39835	scramble
C10_1	6.58199	1.24299	scramble
C10_2	7.4	1.66513	scramble
C10_3	-0.635309	3.26711	scramble
C11_1	13.1981	-0.392061	scramble
C11_2	11.1246	-0.594532	scramble
C11_3	14.7941	0.265617	scramble
S1_1	1.20928	0.797944	shSYVN1-1
S1_2	-1.23891	1.58485	shSYVN1-1
S1_3	-2.74876	1.33813	shSYVN1-1
S2_1	-3.60529	0.350644	shSYVN1-1
S2_2	-1.60067	-0.775444	shSYVN1-1
S2_3	-5.11536	-0.452854	shSYVN1-1
S3_1	-5.70989	1.13498	shSYVN1-1
S3_2	-1.8574	-1.52399	shSYVN1-1
S3_3	-0.930443	0.210492	shSYVN1-1
S4_1	-4.19939	-0.790369	shSYVN1-1
S4_2	-5.58023	0.0551847	shSYVN1-1
S4_3	-3.41124	-0.186292	shSYVN1-1
S5_1	-1.2816	-0.549143	shSYVN1-1
S5_2	-0.996537	-0.307388	shSYVN1-1
S5_3	1.32175	-1.39656	shSYVN1-1
S6_	-5.0569	-0.127182	shSYVN1-1
S7_1	-4.86418	0.0647971	shSYVN1-1
S7_2	-2.2715	-0.264811	shSYVN1-1
S7_3	1.32327	-1.32089	shSYVN1-1
S8_1	-2.14283	0.637759	shSYVN1-1
S8_2	-2.16757	-0.262475	shSYVN1-1
S8_3	-5.01417	0.910311	shSYVN1-1
S9_1	-2.89286	-0.767508	shSYVN1-1
S9_2	-3.64165	-0.934665	shSYVN1-1
S9_3	-2.51133	-0.159818	shSYVN1-1
S10_1	-3.51641	0.068572	shSYVN1-1
S10_2	-3.15765	-1.86922	shSYVN1-1
S10_3	-1.18484	-1.00521	shSYVN1-1
S11_1	-2.83169	0.347148	shSYVN1-1
S11_2	-2.54231	-0.762679	shSYVN1-1
S11_3	-3.38445	0.178303	shSYVN1-1
S12_1	-1.15607	-1.21413	shSYVN1-2
S12_2	-1.23931	-1.48347	shSYVN1-2
S12_3	-6.91453	0.937171	shSYVN1-2
S14_1	-1.81295	-2.92688	shSYVN1-2
S14_2	-2.47166	-0.40339	shSYVN1-2
S14_3	-3.26441	-0.858481	shSYVN1-2
S15_1	-3.22142	-0.478827	shSYVN1-2
S15_2	-2.92883	-1.08907	shSYVN1-2
S15_3	0.928386	-2.16338	shSYVN1-2
S16_1	3.25888	-3.12051	shSYVN1-2
S16_2	-4.05415	-0.913701	shSYVN1-2
S16_3	1.90482	-2.22116	shSYVN1-2
S17_1	-0.781266	-0.71596	shSYVN1-2
S17_2	-3.19098	-1.15353	shSYVN1-2
S17_3	0.19129	-2.17606	shSYVN1-2
S18_1	-0.308771	-0.581594	shSYVN1-2
S18_2	-5.44576	0.369595	shSYVN1-2
S18_3	0.885389	-3.49263	shSYVN1-2
S19_1	-4.44607	0.854462	shSYVN1-2
S19_2	2.92997	-2.07232	shSYVN1-2
S19_3	-8.76693	0.72739	shSYVN1-2
S20_1	1.55868	-2.8913	shSYVN1-2
S20_2	0.326484	-2.05847	shSYVN1-2
S20_3	-4.54436	0.529258	shSYVN1-2
S21_1	-6.35611	0.460926	shSYVN1-2
S21_2	-5.75441	0.176634	shSYVN1-2
S21_3	-2.26581	-0.248257	shSYVN1-2
S22_1	-2.00206	-0.713119	shSYVN1-2
S22_2	-0.75957	-1.76639	shSYVN1-2
S22_3	-5.42088	-1.96351	shSYVN1-2
