# Supplementary material for: SYVN1-mediated ubiquitylation directs localization of MCT4 in the plasma membrane to promote the progression of lung adenocarcinoma
Source: Cell Death Dis. 2023 Oct 10;14(10):666. doi: 10.1038/s41419-023-06208-x (PMC10564934; doi:10.1038/s41419-023-06208-x)
Supplement: Supplementary file 3 — Supplementary Table 2 [file 41419_2023_6208_MOESM3_ESM.xlsx]

## Sheet: Supplementary Table 2. Metaboli
Supplementary Table 2. Metabolite loading on p1 and p2.
	p1	p2
Creatinine	0.187172	0.0660545
Methanol	0.00444483	0.0293094
X1.Methylguanidine	0.178317	-0.0876709
Dimethylamine	0.18208	0.187182
Trimethylamine	0.0596531	-0.231798
X4.Aminobutyric_acid	0.0267531	-0.077767
Alanine	0.192813	0.00948249
Arginine	0.180418	-0.139504
Betaine	0.0813394	-0.0840758
Citrulline	0.000531743	0.0613101
Creatine	0.0241881	-0.0685682
Glycine	0.0942014	-0.122197
Guanidinoacetic_acid	0.193364	-0.0329806
L.Isoleucine	0.153297	-0.0135831
L.Pyroglutamic_acid	0.0300372	-0.000134277
L.Tryptophan	0.110198	0.00208316
Leucine	0.181122	-0.118828
Methionine	0.174898	0.0210914
N.N.Dimethylglycine	0.0718428	-0.290129
N.Acetylaspartic_acid	0.113427	-0.109114
Phenylalanine	0.145093	-0.0722767
Proline_betaine	0.17647	-0.128751
Sarcosine	0.174331	0.0965889
Taurine	0.191133	-0.0473887
Valine	0.188985	-0.0513864
Phenylacetic_acid	0.0266941	0.074472
Phenylpyruvic_acid	0.049966	-0.144616
Syringic_acid	0.107036	-0.118624
Acetic_acid	0.0878558	-0.0270436
Citric_acid	0.152585	0.047784
Ethylmalonic_acid	0.110095	0.0780645
Formic_acid	0.188038	-0.0491917
Fumaric_acid	0.141448	0.0208637
Glutaric_acid	0.0380701	0.0151582
Imidazole	0.0231831	-0.120736
Lactic_acid	0.13825	0.418224
Maleic_acid	0.0199918	-0.0916942
Methylmalonic_acid	0.0757951	0.0528333
Propionic_acid	0.0479206	0.103318
Succinic_acid	0.10326	-0.230197
Tartaric_acid	-0.0308355	-0.0668111
Trigonelline	-0.0252393	-0.111689
Choline	0.0936623	0.154788
Pantothenic_acid	0.113624	-0.0300254
X2.Hydroxyisovaleric_acid	0.0853494	-0.0503661
X3.Hydroxyisovaleric_acid	0.0877486	0.0242131
X3.Methylglutaconic_acid	0.158361	-0.0175926
L.Citramalic_acid	0.180932	0.0195849
X3.Hydroxyglutaric_acid	0.0435449	-0.0821285
X3.Hydroxypropionic_acid	0.0663708	-0.0436183
Glycolic_acid	0.162468	-0.20486
X2.Oxoglutaric_acid	0.0786357	-0.0124299
X3.Hydroxybutyric_acid	0.0115723	-0.0897279
X3.Methyl.2.oxovaleric_acid	0.0353338	-0.0666291
Acetoacetic_acid	0.0692681	0.00589427
Acetone	0.122591	0.193337
Oxaloacetic_acid	0.161602	-0.150473
Pyruvic_acid	0.157426	-0.24446
X1.3.Dimethyluric_acid	0.0997374	0.00269035
X1.Methylhydantoin	0.170942	-0.131218
X1.Methylnicotinamide	-0.0112042	-0.148711
X4.Pyridoxic_acid	0.187969	0.0491915
Adenine	0.0135061	-0.0639096
Allantoin	0.0381399	-0.0362481
Allopurinol	0.156965	-0.191981
Caffeine	0.186671	-0.0165113
Dihydrothymine	0.0111883	-0.192747
Dihydrouracil	-0.0117113	-0.140607
Inosine	0.147536	-0.237546
Neopterin	0.0164902	-0.108913
Orotic_acid	0.00136537	-0.114768
Oxypurinol	0.16807	0.144758
Theobromine	0.118975	-0.141451
Uridine	0.0782412	-0.091583
D.Glucose	0.0841222	-0.133763
D.Lactose	0.0251167	-0.159488
L.Fucose	0.00825424	-0.195355
