# Supplementary material for: SYVN1-mediated ubiquitylation directs localization of MCT4 in the plasma membrane to promote the progression of lung adenocarcinoma
Source: Cell Death Dis. 2023 Oct 10;14(10):666. doi: 10.1038/s41419-023-06208-x (PMC10564934; doi:10.1038/s41419-023-06208-x)
Supplement: Supplementary file 4 — Supplementary Table 3 [file 41419_2023_6208_MOESM4_ESM.xlsx]

## Sheet: Supplementary Table 3. differen
Supplementary Table 3. differential metabolites with VIP values >1.0 and P value < 0.05 in the PLS-DA.
	vipVn	pvaVn	coefficient
Creatinine	1.29987	4.09e-10	-0.0809973
Methylguanidine	1.0984	4.79e-05	0.00716708
Dimethylamine	2.03271	4.18e-16	-0.158901
Alanine	1.13	3.9e-08	-0.0403986
Arginine	1.23317	0.000164712	0.0267027
Guanidinoacetic_acid	1.11304	2.03e-07	-0.0271169
Leucine	1.22776	0.000139704	0.0253977
Methionine	1.01753	1.58e-06	-0.0312609
Proline_betaine	1.30129	0.000720725	0.0397641
Sarcosine	1.17356	1.93e-08	-0.0697201
Taurine	1.12083	1.98e-06	-0.00915264
Valine	1.15466	8.08e-06	0.0033299
Citric_acid	1.05067	1.21e-06	-0.0654615
Formic_acid	1.10024	2.71e-06	-0.0100948
Lactic_acid	3.42468	9.39e-25	-0.275804
Propionic_acid	1.15247	0.00565922	-0.0928636
L.Citramalic_acid	1.14141	2.45e-08	-0.0597281
Glycolic_acid	1.39938	0.00634884	0.0583106
Acetone	1.23478	3.04e-06	-0.09471
Oxaloacetic_acid	1.55828	0.0181685	0.0753257
Pyridoxic_acid	1.28603	5.24e-10	-0.0788208
Allopurinol	1.57998	0.031247	0.0798158
Caffeine	1.08018	7.03e-07	-0.0235429
Oxypurinol	1.5774	3.75e-11	-0.118208
